# Supplementary material for: The effects of short‐term consumption of a Western diet on aerobic exercise performance in bank voles with inherently distinct metabolic rates
Source: Exp Physiol. 2025 Jul 26;111(3):930–45. doi: 10.1113/EP092646 (PMC12949117; doi:10.1113/EP092646)
Supplement: Supplementary file 1 — Supporting Information [file EPH-111-930-s001.xlsx]

## Sheet: info
information about the experiment:
Acronym of the experiment is WDAE: Western diet and Aerobic Endurance
We asked whether short-term energy-dense WD supplementation can improve the exercise performance of animals with inherently distinct aerobic capacity.
We used bank voles (Clethrionomys [=Myodes] glareolus) from lines selected for high swim-induced aerobic metabolism (A) and unselected control lines (C).
In a cross-over design, we measured endurance running distance, forced running aerobic capacity, peak treadmill speed, and respiratory exchange rate
In 98 animals fed standard rodent diet (SD; 14.5 kJ/g) or WD (20.5 kJ/g: 48% from carbohydrates including 28% added sucrose, 39% from fat) for two days before the trials (each individual was treated with two diets, but in different order).
sheet name	explanation
tableS1_search-kywords	The keywords used to search for the literature working on the efects of diet on endurance exercise
tableS2_diet_components	The components of the Labofeed H and the western diet in 1kg of dry mass: Fat, Protein, Carbohydrates (starch or sucrose), fiber, vitamins and minerals
tableS3_raw_means	Complete descriptive statistics (raw means ± SD),
tableS4_ANCOVA	Tests statistics (F, df), and significance levels (p) from the Linear Mixed ANCOVA models
tables5_LSMeans	Adjusted least square means (LSM ± SE) from the Linear Mixed ANCOVA models

## Sheet: tableS1_search-kywords
Diet	Endurance exercse or Aerobic capacity
(western* OR "high* sucrose" OR "high* fructose" OR "high* sugar OR "high* carb*" OR "high* fat*" OR "high* cholesterol*" ) W/4 diet*	endurance exercise" OR "endurance distance" OR "endurance time" OR "endurance training " OR "physical endurance" OR "physical fitness" OR "physical performance" OR "time trial" OR "time to exhaustion" OR "run time" OR "exhaustive exercise" OR "high-intensity exercise" OR "cardiorespiratory fitness" OR VO2max OR "aerobic capacity" OR aerobic OR VO2peak

## Sheet: tableS2_diet_components
	Labofeeed H, standard diet			Western diet
Components in 1kg of dry mass	mass in food (g/kg)	energy in food (kJ/kg)	% energy	mass in food (g/kg)	energy in food (kJ/kg)	% energy
Protein	251.131	4521.18	31.2897	124.107	2269.91	11.4708
Fat	43.2127	1718.77	11.8951	196.05	7700.48	38.9135
Digestible carbohydrates (not including added sucrose)	425.339	7479.41	51.7628	217.311	3878.2	19.5981
Added sucrose	0			322.45	5579.68	28.1963
Fiber	41.5158	730.038	5.05238	20.1638	360.418	1.82133
Ash	57.3529			27.8557
Metabolizable energy		14449.4	100		20446.4	100
Minerals, amino acids and vitamins (per kg of dry food)	Labofeeed H, standard diet			Western diet
Minerals
Calcium (g)	11.267			5.79946
Phosphorus (g)	8.54072			4.40878
Sodium (g)	2.26244			1.17797
Magnesium (g)	1.28959			0.662172
Manganese (mg)	36.1991			18.4654
Iodine (mg)	0.280543			0.143107
Copper (mg)	14.2534			7.27076
Iron (mg)	174.208			88.9082
Sulfur (g)	2.04751			1.04445
Zinc (mg)	56.2217			28.8745
Selenium (mg)	0.457014			0.235297
Amino acids
Lysine (g)	15.724			8.03068
Methionine (g)	5			2.55292
Methionine + cystyonine (g)	10.2149			5.21549
Tryptophan (g)	3.02036			1.54201
Threonine (g)	10.1584			5.18685
Arginine (g)	15.6109			7.96321
Histidine (g)	7.16063			3.65595
Isoleucine (g)	8.61991			4.40359
Leucine (g)	20.5882			10.515
Valine (g)	12.3303			6.29825
Phenyloalanine+Tyrosine (g)	16.9683			8.66218
Vitamins
Vitamin A (IU)	16968.3			14778.5
Vitamin D3 (IU)	1131.22			584.859
Vitamin E (mg)	103.167			57.6624
Vitamin K3 (mg)	3.39367			1.74633
Vitamin BI (mg)	8.9819			4.59259
Vitamin B2 (mg)	8.67647			4.49973
Vitamin B6 (mg)	12.8959			6.58482
Vitamin B12 (mg)	0.0588235			0.0300063
Biotin (mg)	0.411765			0.210044
Folic acid (mg)	2.34163			1.20099
Nicotinic acid (mg)	70.7014			36.1564
Pantothenic acid (mg)	25.905			13.4531
Raw material to produce Labofeed H
Wheat
Corn
Hipro post-extraction soybean meal
Potato protein
Dried whey
Feed yeast
Linseed meal
Monocalcium phosphate
Fodder chalk
Fodder salt
L-Lysine /technically pure/
DL-Methionine /technically pure/
LRM premix
Raw material to produce the Western diet (WD)
Labofeed H
Butter
Sucrose
Starch

## Sheet: tableS3_raw_means
	Aerobic selected A lines																																Unselected Control C lines
	Period I																Period II																Period I																Period II
	Male								Female								Male								Female								Male								Female								Male
	SD				WD				SD				WD				SD				WD				SD				WD				SD				WD				SD				WD				SD
Endurance running trial
Endurance running distance (m)	2004.03	±	557.911		1823.48	±	617.439		2084.98	±	888.738		1667.43	±	545.195		1681.62	±	738.346		1559.34	±	786.459		1772.09	±	887.693		1944.93	±	973.197		1091.53	±	309.74		1060.77	±	465.333		1445.72	±	581.945		1079.27	±	473.624		1228.6
Endurance running duration (s)	2424.98	±	484.462		2258.45	±	542.363		2453.67	±	806.014		2119.32	±	506.146		2107.32	±	699.954		1985.24	±	740.476		2167.76	±	836.637		2314.89	±	894.916		1565.43	±	336.033		1517.16	±	489.015		1902.2	±	554.905		1545.84	±	579.039		1675.74
Maximum speed (km/h)	4.12059	±	0.403679		3.98184	±	0.451925		4.14452	±	0.671665		3.8659	±	0.421807		3.85593	±	0.583273		3.75421	±	0.617097		3.86762	±	0.784556		4.02892	±	0.745799		3.40429	±	0.279955		3.36414	±	0.407493		3.68499	±	0.462438		3.38803	±	0.991411		3.49629
Body mass before the trial (g)	27.6758	±	2.78069		27.7492	±	3.14086		25.0392	±	2.44843		25.1075	±	3.62582		28.0317	±	3.13867		28.6542	±	3.67523		24.2867	±	2.92955		24.2092	±	2.75366		23.34	±	3.63906		24.1917	±	3.50516		18.8217	±	3.92898		18.9636	±	6.18364		23.4108
Body mass after the trial (g)	26.4267	±	2.70802		26.8417	±	3.03447		23.9617	±	2.3045		24.2858	±	3.51883		27.0542	±	3.08091		27.9592	±	3.40962		23.4508	±	2.99959		23.5008	±	2.68151		22.7742	±	3.62674		23.8217	±	3.48043		18.3708	±	3.73488		18.5209	±	6.0208		22.9875
Body mass lost during the trial (g)	-1.24917	±	0.504041		-0.9075	±	0.378288		-1.0775	±	0.38445		-0.821667	±	0.322822		-0.9775	±	0.417774		-0.695	±	0.359664		-0.835833	±	0.398151		-0.708333	±	0.233053		-0.565833	±	0.247907		-0.37	±	0.152096		-0.450833	±	0.29697		-0.442727	±	0.225849		-0.423333
The aerobic exercise capacity trial
The maximum forced-running rate of oxygen consumption(VO2max) (ml O2/min)	6.97041	±	0.650157		6.90348	±	2.09843		6.27518	±	0.778634		6.56352	±	0.560755		7.04551	±	2.01252		6.86574	±	0.700443		6.24273	±	0.52694		6.2166	±	0.779931		4.78529	±	0.439386		4.77904	±	0.536158		4.37792	±	0.663914		4.18312	±	1.30677		4.56211
Maximum speed reached during VO2max trial (km/h)	3.65	±	1.51667		4.15	±	1.76139		4.765	±	1.3269		3.615	±	1.14292		3.80727	±	1.96797		3.53	±	1.50197		3.97	±	1.35695		3.59	±	1.29054		3.45	±	0.938989		3.205	±	0.976256		3.615	±	1.00493		3.39818	±	1.32961		3.08
Respiratory Exchange Ratio (VCO2/VO2)	0.979917	±	0.0725746		0.93	±	0.258625		0.969833	±	0.0722309		0.939	±	0.0602467		0.938727	±	0.266495		0.952583	±	0.0594929		0.962833	±	0.0603322		0.912667	±	0.0597416		0.91825	±	0.0497914		0.97225	±	0.0650322		0.923667	±	0.0584313		0.942455	±	0.266787		0.935
VO2max trial duration (s)	580	±	236.643		660	±	277.128		755	±	214.184		575	±	179.095		600	±	301.828		560	±	236.643		630	±	214.243		570	±	202.731		545	±	145.86		510	±	151.987		575	±	157.718		540	±	209.464		490
Body mass before the trial (g)	27.8383	±	3.13129		27.9983	±	3.35393		24.1067	±	2.55293		25.1617	±	3.67061		28.7691	±	8.45424		29.2425	±	3.48391		24.7042	±	3.06181		24.395	±	2.92451		23.3717	±	3.81958		24.2733	±	3.29191		19.2558	±	4.07452		19.1164	±	6.26096		23.2042
Body mass after the trial (g)	27.4642	±	3.11892		27.5533	±	3.30689		23.7292	±	2.58296		24.9583	±	3.65171		28.47	±	8.37137		28.9458	±	3.47975		24.4433	±	3.0478		24.2025	±	2.95412		23.2	±	3.8103		24.1192	±	3.32979		19.0833	±	4.0052		18.9818	±	6.18522		23.0108
Body mass lost during the trial (g)	-0.374167	±	0.123049		-0.445	±	0.237785		-0.3775	±	0.212804		-0.204167	±	0.144422		-0.299091	±	0.24544		-0.296667	±	0.306059		-0.260833	±	0.119336		-0.1925	±	0.121732		-0.171667	±	0.092811		-0.154167	±	0.113244		-0.1725	±	0.120009		-0.147273	±	0.139074		-0.193333
Body mass during training period (g)
at Day 1	28.005	±	3.10242						24.4292	±	3.24785																						23.9805	±	4.06721						19.1283	±	3.5288
at Day 3	27.6246	±	3.07181						24.4546	±	3.2026																						23.9417	±	4.16139						19.0255	±	3.53802
at Day 5	27.7925	±	2.74007						24.6817	±	3.21834																						23.8679	±	3.94796						19.0717	±	3.64072
at Day 7	27.5371	±	2.77664						24.4071	±	2.94523																						23.7221	±	3.83297						18.8271	±	3.70511
at Day 9	27.9535	±	2.66896						24.7579	±	3.04886																						23.6779	±	3.79882						18.8024	±	5.0944
at Day 11	27.6096	±	2.54289						24.5533	±	2.92867																						23.5	±	3.79472						18.6417	±	5.06974
Average body mass during training period (g)	28.4517	±	2.57805		27.0557	±	2.69624		24.5075	±	2.58458		24.5871	±	3.42082																		23.5499	±	4.4686		24.0135	±	3.24455		18.8873	±	3.69302		19.0093	±	3.34664
[truncated: 11 more columns]

## Sheet: tableS4_ANCOVA
	Diet			Sex			Selection			Period			Average body mass during training period			Body mass change from the initial body mass			Age at the start of the experiment			Block			Time at the start of the measurements			Diet*Selection			Sex*Selection			Diet*Sex			Diet*Period			Sex*Period			Selection*Period			Diet*Sex*Selection			Trial duration
name	den_df	F	p	den_df	F	p	den_df	F	p	den_df	F	p	den_df	F	p	den_df	F	p	den_df	F	p	den_df	F	p	den_df	F	p	den_df	F	p	den_df	F	p	den_df	F	p	den_df	F	p	den_df	F	p	den_df	F	p	den_df	F	p	den_df
Maximum swim-induces rate of aerobic metabolism (VO2swim; ml O2/min)				10.4561	0.337679	0.573484	6.45411	209.045	<0.0001										81.2325	0.952587	0.331959				83.3373	0.0184157	0.892382				6.01002	1.11237	0.33211
Repeated measure of all body mass measured during the training period (g)				82.6758	50.6245	<0.0001	6.14993	7.49265	0.0330202										83.8291	0.119314	0.730645	82.8208	2.76687	0.100014	108.797	0.505972	0.47841				82.6761	2.28416	0.134514
Average body mass during training period (g)				82.9713	48.6265	<0.0001	6.01666	8.34746	0.0276355										84.6315	0.0647561	0.799748	83.2793	2.13732	0.147516							82.9987	2.04841	0.15612
Repeated measure of the body mass measured at the start of each trials (g)	6.01466	16.8942	0.00625178	82.5608	48.8769	<0.0001	6.00802	7.59153	0.0330146	6.19308	0.550007	0.485478							83.631	0.408143	0.524659	83.6968	2.37699	0.126907	279.974	0.677461	0.411163	6.029	3.09943	0.128565	82.6026	0.789747	0.376757	255.391	2.80428	0.095237	81.774	0.0444283	0.833583	6.3043	3.49161	0.108534	6.04045	0.0087423	0.928531
Body mass loss during endurance running trials (%)	6.94313	13.3006	0.0083277	145.272	7.68624	0.00629386	9.27329	2.14605	0.176	8.05295	3.55259	0.0959457	67.2053	0.00238356	0.961206	165.643	4.3699	0.0381061	80.0491	0.162723	0.687737	87.5746	1.4485	0.232013	142.749	0.0784889	0.779761	5.81305	0.306142	0.600672	86.309	0.0732284	0.787339	82.2288	3.12786	0.0806732	75.9493	0.0363673	0.849268	74.6999	3.09287	0.0827313	6.69966	1.05971	0.339005	71.9402	0.0333693	0.855569	150.852
Body mass loss during VO2max trials (%)	11.0342	3.09484	0.106202	97.9641	2.03607	0.156785	20.8182	7.46507	0.0125451	77.3189	2.49846	0.11804	60.6235	0.908178	0.344383	134.085	0.930188	0.33655	79.63	2.31745	0.131891	81.2822	3.40746	0.0685431	105.004	2.08111	0.152108	10.3675	0.0904055	0.769606	13.2819	0.0504485	0.825703	12.3695	4.35267	0.0582823	78.832	0.004279	0.94801	76.8803	0.107977	0.743352	73.94	1.90017	0.172216	10.7532	0.0349597	0.855161	117.502
Endurance running distance (m)	6.14417	3.7776	0.0988088	8.44346	0.000291221	0.986781	7.12849	9.36175	0.0179257	91.4946	0.616934	0.434218	80.1112	2.39231	0.125875	153.782	1.25024	0.26525	82.3639	0.256823	0.613665	87.3448	1.27455	0.262005	152.526	0.931458	0.336012	5.77298	0.158068	0.705224	5.98913	0.211232	0.662014
Aerobic capacity measuerd in the forced-running trial (VO2max; ml O2/min)	6.70726	0.963278	0.360429	9.4923	3.09337	0.110734	8.17722	105.257	<0.0001	76.9613	7.62717	0.00718648	69.6956	23.8485	<0.0001	170.906	21.8509	<0.0001	77.594	0.163566	0.687007	74.9252	1.06813	0.304692	143.113	5.88884	0.0164807	5.97413	0.462752	0.521815	6.14482	0.136246	0.724428
Respiratory Exchange Ratio at VO2max	11.5555	2.89975	0.115311	80.5784	1.58374	0.211857	16.816	0.127529	0.72545	79.7817	2.1518	0.146334	45.5235	6.88659	0.0117799	140.489	12.0842	0.000676901	81.4671	0.0909188	0.763781	85.8366	15.5489	0.000163616	123.168	3.5916	0.0604162	10.8758	4.05777	0.0693712	85.1268	0.00648494	0.936005
Maximum speed reached during VO2max trial (km/h)	85.2498	4.2881	0.0414047	86.6747	0.0300324	0.862821	9.95653	6.4314	0.0296557	6.12408	4.85939	0.0687731	53.0585	2.36949	0.12967	156.991	0.112353	0.737928	85.4119	0.312973	0.577326	85.5182	0.233777	0.629973	157.024	0.0632787	0.801716	79.855	0.501659	0.480834	82.3288	0.0915447	0.762986	107.381	2.64476	0.106823	80.8237	0.0507601	0.822315	80.0235	0.180658	0.671949	6.08992	0.0406223	0.846833	79.62	6.60649	0.0120247
[truncated: 50 more columns]

## Sheet: tables5_LSMeans
	Diet				Sex				Selection				Period				Diet*Selection								Sex*Selection								Trial				Order				Diet*Sex*Selection
Diet	Standard diet		Western diet														Standard diet				Western diet																				Standard diet								Western diet
Sex					Females		Males																		Females				Males												Females				Males	Males	Males	Males	Females
Selection									Aerobic (selected)		Control						Aerobic (selected)		Control	Control	Aerobic (selected)	Aerobic (selected)	Control	Control	Aerobic (selected)	Aerobic (selected)	Control	Control	Aerobic (selected)	Aerobic (selected)	Control	Control									Aerobic (selected)	Aerobic (selected)	Control	Control	Aerobic (selected)	Aerobic (selected)	Control	Control	Aerobic (selected)
Repeated trials (period)													I		II
Trial																																	Endurance		VO2max	V
Order																																					SW	SW	WS	WS
	LSM	CI	LSM	CI	LSM	CI	LSM	CI	LSM	CI	LSM	CI	LSM	CI	LSM	CI	LSM	CI	LSM	CI	LSM	CI	LSM	CI	LSM	CI	LSM	CI	LSM	CI	LSM	CI	LSM	CI	LSM	CI	LSM	CI	LSM	CI	LSM	CI	LSM	CI	LSM	CI	LSM	CI	LSM
Maximum swim-induces rate of aerobic metabolism (VO2swim; ml O2/min)					4.7575	0.2445	4.8247	0.2444	6.1798	0.326	3.4024	0.3261													6.0934	0.3396	3.4216	0.3528	6.2662	0.3471	3.3833	0.3402					4.8824	0.2367	4.6998	0.2368
Repeated measure of all body mass measured during the training period (g)					21.8682	2.117	25.6616	2.11697	26.1317	2.97434	21.3981	2.97433													24.6411	2.99399	19.0954	2.99396	27.6224	2.9953	23.7008	2.99607					23.8561	2.12124	23.6737	2.12125
Average body mass during training period (g)					21.7454	2.02891	25.7701	2.02891	26.135	2.84518	21.3805	2.84518													24.5388	2.86954	18.9519	2.86931	27.7311	2.87129	23.8092	2.87229					23.8532	2.02897	23.6623	2.02897
Repeated measure of the body mass measured at the start of each trials (g)	23.7097	2.13867	24.2273	2.13866	21.9374	2.15422	25.9996	2.15303	26.3775	3.02437	21.5595	3.0245	23.9047	2.13888	24.0323	2.13888	26.2296	3.02462	21.1898	3.02479	26.5254	3.02462	21.9292	3.02479	24.6064	3.04507	19.2683	3.04835	28.1486	3.04664	23.8506	3.04728	23.931	2.13861	24.006	2.13861
Body mass loss during endurance running trials (%)	1.71988	0.111191	1.55161	0.111026	1.66706	0.117067	1.60443	0.115054	1.70893	0.153774	1.56256	0.154763	1.67546	0.108792	1.59603	0.11265	1.80517	0.161769	1.63459	0.163083	1.61269	0.160895	1.49053	0.162686	1.73272	0.160798	1.6014	0.177408	1.68513	0.171153	1.52372	0.162557									1.79458	0.177418	1.64518	0.192523	1.81577	0.186757	1.62399	0.177217	1.67087
Body mass loss during VO2max trials (%)	0.939259	0.0942548	0.833308	0.0935233	0.825649	0.0945487	0.946917	0.0933484	0.991583	0.103594	0.780984	0.104724	0.926212	0.0803294	0.846355	0.0808764	1.03565	0.139797	0.842868	0.14008	0.947516	0.137322	0.719099	0.138888	0.924071	0.12685	0.727228	0.152011	1.0591	0.143299	0.834739	0.127092									1.0342	0.178914	0.844662	0.195693	1.0371	0.18688	0.841075	0.176135	0.813942
Endurance running distance (m)	1593.07	303.257	1452.41	303.262	1524.28	333.543	1521.21	332.603	1918.99	428.589	1126.5	428.785	1548.96	301.586	1496.53	305.896	2003.47	431.864	1182.66	432.776	1834.5	431.742	1070.33	432.06	1882.69	462.383	1165.87	488.547	1955.29	478.258	1087.13	462.444
Aerobic capacity measuerd in the forced-running trials (VO2max; ml O2/min)	5.57135	0.194628	5.5118	0.194534	5.42366	0.222833	5.6595	0.221696	6.42759	0.27498	4.65557	0.275424	5.62299	0.193675	5.46017	0.193759	6.43734	0.280052	4.70537	0.282059	6.41784	0.280751	4.60577	0.280516	6.28758	0.304491	4.55975	0.334557	6.5676	0.325033	4.75139	0.305096
Respiratory Exchange Ratio at VO2max	0.950101	0.0143163	0.934516	0.0142809	0.948895	0.0143351	0.935722	0.0141923	0.940233	0.0159316	0.944384	0.016053	0.948578	0.012727	0.936039	0.012789	0.957095	0.0210588	0.943107	0.0214065	0.923372	0.0211522	0.945661	0.0211098	0.946457	0.0184695	0.951334	0.0231495	0.93401	0.0220381	0.937435	0.0186245
Maximum speed reached during VO2max trial (km/h)	3.65878	0.377867	3.43004	0.377407	3.51924	0.445191	3.56957	0.438915	4.00495	0.546163	3.08387	0.54935	3.72582	0.390449	3.363	0.390991	4.15678	0.555164	3.16078	0.562191	3.85312	0.555747	3.00696	0.558192	4.01709	0.585562	3.0214	0.702801	3.99281	0.663277	3.14634	0.588395									4.40355	0.616969	3.06148	0.738595	3.91002	0.694585	3.26007	0.627521	3.63063
[truncated: 7 more columns]
