# Supplementary material for: The effects of short‐term consumption of a Western diet on aerobic exercise performance in bank voles with inherently distinct metabolic rates
Source: Exp Physiol. 2025 Jul 26;111(3):930–45. doi: 10.1113/EP092646 (PMC12949117; doi:10.1113/EP092646)
Supplement: Supplementary file 2 — Supporting Information [file EPH-111-930-s002.xlsx]

## Sheet: info
information about the experiment:
Acronym of the experiment is WDAE: Western diet and Aerobic Endurance
We asked whether short-term energy-dense WD supplementation can improve the exercise performance of animals with inherently distinct aerobic capacity.
We used bank voles (Clethrionomys [=Myodes] glareolus) from lines selected for high swim-induced aerobic metabolism (A) and unselected control lines (C).
In a cross-over design, we measured endurance running distance, forced running aerobic capacity, peak treadmill speed, and respiratory exchange rate
In 98 animals fed standard rodent diet (SD; 14.5 kJ/g) or WD (20.5 kJ/g: 48% from carbohydrates including 28% added sucrose, 39% from fat) for two days before the trials (each individual was treated with two diets, but in different order).
Variable	Explanation
IR_WDAE	record number during WDAE experiment
IC_WDAE	full cage identifier number
Block16	the 96 voles were divided into 6 blocks, 16 voles each. For block16= 1-3 the work was performed on three consecutive days, and on block16= 4-6 also on three consecutive days, but after a 10-day break
Block48	in statistical analyses we treated the experiment as consisting of two blocks of 48 individuals (block48). The first three block16 are the first block48
Order	the order of giving the animal the diets. SW: SD in period I, while WD in priod II. WS: the opposite
ID	identification number of the voles
S	sex of the voles: 0=female, 1=males
T	the type of the selection direction (A: Aerobic, C:control)
L	the replicate line number (A1-A4, C1-C4)
IDD	identification number of the voles' mother
age	the age of the voles at the begenning of the experiment, one day before measureing te1
d_swim	the date of measuring VO2swim
t_swim	the time of measuringVO2swim
BM_swim	the body mass at the start of VO2swim measurement
AnA	name of analyser used for VO2swim trial. Two analyzers were used FC-10a_left and FC-10_right
VO2swim	maximum 1-minute rate of oxygen consumption during swimming (with "instantaneous" correction - dependent on effective volume and flow rate) (ml O2/min)
d_te1	the date the first endurance training was performed
t_te1	the time the first endurance training was performed
BM_te1	the body mass at the start of the first endurance training (g)
d_tv1	the date the first VO2max training was performed
t_tv1	the time the first VO2max training was performed
BM_tv1	the body mass at the start of the first VO2max training (g)
d_te2	the date the second endurance training was performed
t_te2	the time the second endurance training was performed
BM_te2	the body mass at the start of the second endurance training (g)
d_tv2	the date the second VO2max training was performed
t_tv2	the time the second VO2max training was performed
BM_tv2	the body mass at the start of the second VO2max training (g)
d_te3	the date the third endurance training was performed
t_te3	the time the third endurance training was performed
BM_te3	the body mass at the start of the third endurance training (g)
d_tv3	the date the third VO2max training was performed
t_tv3	the time the third VO2max training was performed
BM_tv3	the body mass at the start of the third VO2max training (g)
mean_BMi	mean of all body mass values during training period (used as a covariate for performance traits)
d_diet_E1	the date of changing the food to the experimental ones (SD or WD) two days before the main endurance trial in period I
diet_E1	the experimental diet (SD:standard diet or WD: western diet) two days before the main endurance trial in period I
t_diet_E1	the time of changing the food to the experimental ones (SD or WD) two days before the main endurance trial in period I
d_E1	the date of the main endurance trial in period I
t_E1	the time of the main endurance trial in period I
BMs_E1	the body mass at the start of the main endurance trial in period I (g)
BMe_E1	the body mass at the end of the main endurance trial in period I (g)
BMc_E1	the body mass change between the start and end of the main endurance trial in period I
Vmax_E1	the maximum speed reached during the main endurance trial in period I (km/h)
dur_E1	the endurance duration (time to exhaustion) in period I (s)
dist_E1	the endurance distance in period I (m)
d_diet_V1	the date of changing the food to the experimental ones (SD or WD) two days before the main VO2max trial in period I
diet_V1	the experimental diet (SD:standard diet or WD: western diet) two days before the main VO2max trial in period I
t_diet_V1	the time of changing the food to the experimental ones (SD or WD) two days before the main VO2max trial in period I
d_V1	the date of the main VO2max trial in period I
t_V1	the time of the main VO2max trial in period I
BMs_V1	the body mass at the start of the main VO2max trial in period I (g)
BMe_V1	the body mass at the end of the main VO2max trial in period I (g)
BMc_V1	the body mass change between the start and end of the main VO2max trial in period I
Vmax_V1	the maximum speed reached during the main VO2max trial in period I (km/h)
dur_V1	the VO2max duration (time to exhaustion) in period I (s)
VO2max_V1	Maximum 1-minute rate of oxygen consumption during forced running in period I (with "instantaneous" correction - dependent on effective volume and flow rate) (ml O2/min)
RER_V1	the respiratory exchange ratio at VO2max in period I
d_diet_E2	the date of changing the food to the experimental ones (SD or WD) two days before the main endurance trial in period II
diet_E2	the experimental diet (SD:standard diet or WD: western diet) two days before the main endurance trial in period II
t_diet_E2	the time of changing the food to the experimental ones (SD or WD) two days before the main endurance trial in period II
d_E2	the date of the main endurance trial in period II
t_E2	the time of the main endurance trial in period II
BMs_E2	the body mass at the start of the main endurance trial in period II (g)
BMe_E2	the body mass at the end of the main endurance trial in period II (g)
BMc_E2	the body mass change between the start and end of the main endurance trial in period II
Vmax_E2	the maximum speed reached during the main endurance trial in period II (km/h)
dur_E2	the endurance duration (time to exhaustion) in period II (s)
dist_E2	the endurance distance in period II (m)
d_diet_V2	the date of changing the food to the experimental ones (SD or WD) two days before the main VO2max trial in period II
diet-V2	the experimental diet (SD:standard diet or WD: western diet) two days before the main VO2max trial in period II
t_diet_V2	the time of changing the food to the experimental ones (SD or WD) two days before the main VO2max trial in period II
d_V2	the date of the main VO2max trial in period II
t_V2	the time of the main VO2max trial in period II
BMs_V2	the body mass at the start of the main VO2max trial in period II (g)
BMe_V2	the body mass at the end of the main VO2max trial in period II (g)
BMc_V2	the body mass change between the start and end of the main VO2max trial in period II
Vmax_V2	the maximum speed reached during the main VO2max trial in period II (km/h)
dur_V2	the VO2max duration (time to exhaustion) in period II (s)
VO2max_V2	Maximum 1-minute rate of oxygen consumption during forced running in period II (with "instantaneous" correction - dependent on effective volume and flow rate) (ml O2/min)
RER_V2	the respiratory exchange ratio at VO2max in period II

## Sheet: WDAE_dataset
IR_WDAE	IC_WDAE	Block16	Block48	Order	ID	S	T	L	IDD	age	d_swim	t_swim	BM_swim	AnA	VO2swim	d_te1	t_te1	BM_te1	d_tv1	t_tv1	BM_tv1	d_te2	t_te2	BM_te2	d_tv2	t_tv2	BM_tv2	d_te3	t_te3	BM_te3	d_tv3	t_tv3	BM_tv3	mean_BMi	d_diet_E1	diet_E1	t_diet_E1	d_E1	t_E1	BMs_E1	BMe_E1	BMc_E1	Vmax_E1	dur_E1	dist_E1	d_diet_V1	diet_V1	t_diet_V1	d_V1
1	1.01	1	1	SW	BW26283	0	A	A1	BU24249	84	2021-12-15	09:56:00	30.1	FC-10a_left	7.21803	2021-12-22	11:29:00	31.46	2021-12-24	14:29:00	30.47	2021-12-26	13:46:00	31.26	2021-12-28	12:31:00	29.93	2021-12-30	11:12:00	31.08	2022-01-01	15:03:00	31.18	30.8967	2022-01-04	SD	10:00:00	2022-01-06	09:59:00	29.49	27.65	-1.84	2.64438	653.334	312.181	2022-01-10	SD	10:25:00	2022-01-12
2	1.02	1	1	SW	BW26217	0	C	C4	BU23983	84	2021-12-14	14:34:00	25	FC-10a_left	4.08926	2021-12-22	11:32:00	24.97	2021-12-24	14:37:00	24.85	2021-12-26	13:46:00	25.59	2021-12-28	12:54:00	26.11	2021-12-30	11:12:00	25.57	2022-01-01	15:13:00	26.07	25.5267	2022-01-04	SD	10:06:00	2022-01-06	08:57:00	25.53	24.24	-1.29	4.34311	2691.76	2290.46	2022-01-10	SD	10:26:00	2022-01-12
3	1.03	1	1	WS	BW26400	1	A	A4	BU23159	83	2021-12-15	14:40:00	26.7	FC-10a_left	6.14918	2021-12-22	11:34:00	28.95	2021-12-24	14:44:00	29.72	2021-12-26	13:47:00	30.68	2021-12-28	13:01:00	30.02	2021-12-30	11:12:00	31.08	2022-01-01	15:20:00	30.34	30.1317	2022-01-04	WD	10:07:00	2022-01-06	08:57:00	30.17	29.27	-0.9	3.79537	2034.81	1547.85	2022-01-10	WD	10:26:00	2022-01-12
4	1.04	1	1	WS	BW26486	1	C	C2	BU23747	83	2021-12-16	10:12:00	20.3	FC-10a_left	3.60158	2021-12-22	11:35:00	20.85	2021-12-24	14:51:00	20.88	2021-12-26	13:48:00	21.6	2021-12-28	13:05:00	20.83	2021-12-30	11:12:00	21.66	2022-01-01	15:27:00	21.55	21.2283	2022-01-04	WD	10:09:00	2022-01-06	08:57:00	21.76	21.15	-0.61	3.81723	2061.14	1575.7	2022-01-10	WD	10:27:00	2022-01-12
5	1.05	1	1	SW	BW26061	0	A	A2	BU24177	86	2021-12-14	11:07:00	21	FC-10a_left	5.77552	2021-12-22	11:45:00	21.75	2021-12-24	14:57:00	21.2	2021-12-26	14:02:00	22.07	2021-12-28	13:12:00	21.72	2021-12-30	11:30:00	22.47	2022-01-01	15:35:00	22.55	21.96	2022-01-04	SD	10:09:00	2022-01-06	08:57:00	22.72	21.91	-0.81	3.96189	2234.41	1762.91	2022-01-10	SD	10:27:00	2022-01-12
6	1.06	1	1	SW	BW26281	0	C	C2	BU24604	84	2021-12-15	10:18:00	20.2	FC-10a_left	2.8939	2021-12-22	11:47:00	20.9	2021-12-24	15:03:00	21.35	2021-12-26	14:02:00	21.38	2021-12-28	13:16:00	20.95	2021-12-30	11:30:00	20.53	2022-01-01	15:42:00	20.39	20.9167	2022-01-04	SD	10:09:00	2022-01-06	10:50:00	20.36	20	-0.36	3.34289	1491.59	1009.27	2022-01-10	SD	10:28:00	2022-01-12
7	1.07	1	1	WS	BW26122	1	A	A3	BU23768	85	2021-12-14	13:11:00	23.7	FC-10_right	6.37026	2021-12-22	11:48:00	25.92	2021-12-24	15:09:00	25.96	2021-12-26	14:02:00	27.08	2021-12-28	13:21:00	25.8	2021-12-30	11:30:00	27.49	2022-01-01	15:50:00	27.53	26.63	2022-01-04	WD	10:10:00	2022-01-06	10:50:00	27.01	26.34	-0.67	3.90708	2168.66	1691.05	2022-01-10	WD	10:28:00	2022-01-12
8	1.08	1	1	WS	BW26148	1	C	C1	BU24124	85	2021-12-14	14:14:00	27.9	FC-10a_left	3.06202	2021-12-22	11:51:00	24.9	2021-12-24	15:16:00	25.67	2021-12-26	14:02:00	26.02	2021-12-28	13:27:00	25.58	2021-12-30	11:30:00	23.67	2022-01-01	15:57:00	23.82	24.9433	2022-01-04	WD	10:10:00	2022-01-06	09:59:00	25.29	24.92	-0.37	3.06142	1153.79	708.79	2022-01-10	WD	10:29:00	2022-01-12
9	1.09	1	1	SW	BW26140	0	C	C3	BU24680	85	2021-12-14	11:04:00	17.5	FC-10_right	2.78596	2021-12-22	12:00:00	15.49	2021-12-24	15:22:00	15.33	2021-12-26	14:15:00	15.54	2021-12-28	13:32:00	14.81	2021-12-30	11:47:00	14.79	2022-01-01	16:07:00	14.14	15.0167	2022-01-04	SD	10:11:00	2022-01-06	10:50:00	13.85	13.85	0	2.89665	956.127	545.215	2022-01-10	SD	10:29:00	2022-01-12
10	1.10	1	1	SW	BW26114	0	A	A4	BU24609	85	2021-12-14	13:33:00	22.4	FC-10_right	5.68096	2021-12-22	12:03:00	23.05	2021-12-24	15:28:00	24.02	2021-12-26	14:15:00	24.1	2021-12-28	13:38:00	24.13	2021-12-30	11:47:00	24.8	2022-01-01	16:20:00	24.56	24.11	2022-01-04	SD	10:11:00	2022-01-06	10:50:00	24.72	23.72	-1	3.67803	1894.01	1401.7	2022-01-10	SD	10:29:00	2022-01-12
11	1.11	1	1	WS	BW26155	1	A	A1	BU24381	85	2021-12-14	14:15:00	31.6	FC-10_right	7.49761	2021-12-22	12:03:00	31.07	2021-12-24	15:36:00	31.27	2021-12-26	14:15:00	31.31	2021-12-28	13:43:00	31.25	2021-12-30	11:47:00	33.43	2022-01-01	16:27:00	31.99	31.72	2022-01-04	WD	10:12:00	2022-01-06	11:37:00	32.89	32.22	-0.67	3.5717	1766.09	1272.89	2022-01-10	WD	10:30:00	2022-01-12
12	1.12	1	1	WS	BW26057	1	C	C4	BU23753	86	2021-12-14	10:42:00	28.7	FC-10a_left	3.87877	2021-12-22	12:05:00	28.96	2021-12-24	15:41:00	29.64	2021-12-26	14:15:00	29.56	2021-12-28	13:49:00	29.39	2021-12-30	11:47:00	29.92	2022-01-01	16:35:00	29.68	29.525	2022-01-04	WD	10:15:00	2022-01-06	11:37:00	29.89	29.3	-0.59	3.1478	1257.31	798.066	2022-01-10	WD	10:31:00	2022-01-12
13	1.13	1	1	SW	BW26178	0	A	A3	BU24674	85	2021-12-14	14:27:00	24.3	FC-10_right	6.68695	2021-12-22	12:15:00	25.49	2021-12-24	15:47:00	25.64	2021-12-26	14:28:00	26.43	2021-12-28	13:55:00	26	2021-12-30	12:05:00	26.67	2022-01-01	16:42:00	26.65	26.1467	2022-01-04	SD	10:15:00	2022-01-06	11:37:00	27.27	26.07	-1.2	5.01025	3492.52	3330.74	2022-01-10	SD	10:31:00	2022-01-12
14	1.14	1	1	WS	BW26227	1	A	A2	BU24787	84	2021-12-14	14:54:00	25.8	FC-10a_left	6.24481	2021-12-22	12:16:00	24.95	2021-12-24	15:54:00	24.75	2021-12-26	14:28:00	25.43	2021-12-28	14:00:00	25.1	2021-12-30	12:05:00	26.09	2022-01-01	16:50:00	25.34	25.2767	2022-01-04	WD	10:16:00	2022-01-06	11:37:00	24.02	23.23	-0.79	4.0811	2377.51	1922.78	2022-01-10	WD	10:32:00	2022-01-12
15	1.15	1	1	SW	BW26171	0	C	C1	BU23585	85	2021-12-14	13:32:00	17.9	FC-10a_left	3.17469	2021-12-22	12:19:00	18.06	2021-12-24	16:22:00	18.48	2021-12-26	14:28:00	17.99	2021-12-28	14:05:00	17.63	2021-12-30	12:05:00	18.15	2022-01-01	16:57:00	18.63	18.1567	2022-01-04	SD	10:16:00	2022-01-06	09:59:00	20.45	19.98	-0.47	3.86745	2121.36	1639.98	2022-01-10	SD	10:32:00	2022-01-12
16	1.16	1	1	WS	BW26087	1	C	C3	BU24464	85	2021-12-14	13:10:00	24.2	FC-10a_left	2.79578	2021-12-22	12:21:00	23.25	2021-12-24	16:01:00	23.02	2021-12-26	14:28:00	22.49	2021-12-28	14:11:00	22.02	2021-12-30	12:05:00	21.72	2022-01-01	17:05:00	21.79	22.3817	2022-01-04	WD	10:17:00	2022-01-06	09:59:00	21.77	21.61	-0.16	2.77026	804.607	425.951	2022-01-10	WD	10:32:00	2022-01-12
17	2.01	2	1	WS	BW26231	0	C	C1	BU24547	85	2021-12-15	08:58:00	18.6	FC-10a_left	2.65275	2021-12-23	11:26:00	19.44	2021-12-25	12:56:00	18.2	2021-12-27	12:21:00	18.91	2021-12-29	11:34:00	18.34	2021-12-31	11:32:00	19.1	2022-01-02	13:27:00	18.59	18.7633	2022-01-05	WD	09:24:00	2022-01-07	09:30:00	19.58	18.97	-0.61	2.87719	932.641	526.38	2022-01-11	WD	10:18:00	2022-01-13
18	2.02	2	1	SW	BW26354	1	A	A1	BU23809	84	2021-12-15	12:09:00	26	FC-10a_left	6.62579	2021-12-23	11:27:00	26.98	2021-12-25	13:05:00	27.67	2021-12-27	12:21:00	28.09	2021-12-29	11:40:00	26.22	2021-12-31	11:32:00	27.35	2022-01-02	13:34:00	26.13	27.0733	2022-01-05	SD	09:25:00	2022-01-07	09:30:00	25.53	24.71	-0.82	3.84458	2093.48	1610.12	2022-01-11	SD	10:19:00	2022-01-13
20	2.04	2	1	WS	BW26468	0	A	A2	BU25006	84	2021-12-16	09:05:00	16.8	FC-10a_left	4.7587	2021-12-23	11:30:00	18.19	2021-12-25	13:15:00	18.53	2021-12-27	12:21:00	18.38	2021-12-29	11:46:00	17.53	2021-12-31	11:31:00	18.71	2022-01-02	13:41:00	18.71	18.3417	2022-01-05	WD	09:25:00	2022-01-07	08:47:00	18.29	17.55	-0.74	3.87631	2131.98	1651.4	2022-01-11	WD	10:19:00	2022-01-13
21	2.05	2	1	SW	BW26275	1	A	A2	BU23819	85	2021-12-15	10:27:00	26.3	FC-10_right	6.56788	2021-12-23	11:46:00	26.95	2021-12-25	13:21:00	27.72	2021-12-27	12:21:00	28.13	2021-12-29	11:51:00	27.6	2021-12-31	11:31:00	27.68	2022-01-02	13:49:00	27.3	27.5633	2022-01-05	SD	09:26:00	2022-01-07	08:47:00	26.82	26.33	-0.49	3.49714	1676.91	1185.33	2022-01-11	SD	10:20:00	2022-01-13
22	2.06	2	1	WS	BW26223	0	C	C3	BU23855	85	2021-12-14	14:49:00	23.5	FC-10_right	3.36513	2021-12-23	11:47:00	21.47	2021-12-25	13:29:00	21.81	2021-12-27	12:34:00	22.06	2021-12-29	11:57:00	21.54	2021-12-31	11:49:00	21.36	2022-01-02	13:56:00	21.57	21.635	2022-01-05	WD	09:27:00	2022-01-07	08:47:00	22.63	22.38	-0.25	2.91223	974.914	560.373	2022-01-11	WD	10:20:00	2022-01-13
23	2.07	2	1	WS	BW26480	0	A	A4	BU24630	84	2021-12-16	09:05:00	27.8	FC-10_right	6.64427	2021-12-23	11:48:00	27.55	2021-12-25	13:34:00	27.85	2021-12-27	12:34:00	28.7	2021-12-29	12:02:00	27.3	2021-12-31	11:49:00	27.88	2022-01-02	14:03:00	27.47	27.7917	2022-01-05	WD	09:27:00	2022-01-07	08:47:00	29.76	28.63	-1.13	3.71178	1934.38	1443.13	2022-01-11	WD	10:21:00	2022-01-13
24	2.08	2	1	SW	BW26167	1	C	C4	BU24595	86	2021-12-14	13:54:00	22	FC-10_right	3.19054	2021-12-23	11:49:00	21.42	2021-12-25	13:40:00	21.27	2021-12-27	12:34:00	21.86	2021-12-29	12:07:00	21.33	2021-12-31	11:49:00	21.2	2022-01-02	14:10:00	21.12	21.3667	2022-01-05	SD	09:28:00	2022-01-07	09:30:00	21.34	21.04	-0.3	3.33577	1483.17	1001.45	2022-01-11	SD	10:21:00	2022-01-13
25	2.09	2	1	WS	BW26404	0	C	C4	BU23552	84	2021-12-15	11:01:00	20.3	FC-10a_left	2.71063	2021-12-23	12:00:00	19.87	2021-12-25	13:46:00	19.14	2021-12-27	12:34:00	19.46	2021-12-29	12:13:00	19.07	2021-12-31	11:49:00	19.5	2022-01-02	14:18:00	19.22	19.3767	2022-01-05	WD	09:28:00	2022-01-07	09:30:00	19.44	18.82	-0.62	3.73435	1961.41	1471.09	2022-01-11	WD	10:21:00	2022-01-13
26	2.10	2	1	WS	BW26222	0	A	A3	BU23763	85	2021-12-15	08:58:00	26.7	FC-10_right	6.38463	2021-12-23	12:02:00	26.4	2021-12-25	13:52:00	25.61	2021-12-27	12:50:00	25.45	2021-12-29	12:18:00	25.86	2021-12-31	12:07:00	24.85	2022-01-02	14:25:00	24.99	25.5267	2022-01-05	WD	09:29:00	2022-01-07	10:10:00	25.05	24.3	-0.75	3.92817	2193.91	1718.53	2022-01-11	WD	10:22:00	2022-01-13
27	2.11	2	1	SW	BW26258	1	A	A3	BU24044	85	2021-12-14	11:30:00	29.2	FC-10a_left	5.75773	2021-12-23	12:03:00	27.72	2021-12-25	13:58:00	28.62	2021-12-27	12:50:00	27.76	2021-12-29	12:23:00	27.92	2021-12-31	12:07:00	29.774	2022-01-02	14:36:00	27.67	28.244	2022-01-05	SD	09:30:00	2022-01-07	10:10:00	28.4	26.8	-1.6	4.04015	2328.21	1867.17	2022-01-11	SD	10:22:00	2022-01-13
28	2.12	2	1	SW	BW26412	1	C	C3	BU24508	84	2021-12-16	09:29:00	21	FC-10_right	3.60826	2021-12-23	12:05:00	19.93	2021-12-25	14:04:00	19.45	2021-12-27	12:50:00	19.23	2021-12-29	12:29:00	18.7	2021-12-31	12:07:00	19.17	2022-01-02	14:43:00	18.84	19.22	2022-01-05	SD	09:30:00	2022-01-07	10:10:00	19.91	19.07	-0.84	3.64302	1852.06	1359.04	2022-01-11	SD	10:23:00	2022-01-13
29	2.13	2	1	WS	BW26327	0	C	C2	BU24533	84	2021-12-15	12:34:00	24.6	FC-10a_left	3.04982	2021-12-23	12:36:00	20.86	2021-12-25	14:10:00	20.09	2021-12-27	12:50:00	20.26	2021-12-29	12:38:00	19.66	2021-12-31	12:07:00	19.85	2022-01-02	14:50:00	19.18	19.9833	2022-01-05	WD	09:31:00	2022-01-07	10:10:00	18.9	18.52	-0.38	3.55795	1749.81	1256.77	2022-01-11	WD	10:23:00	2022-01-13
30	2.14	2	1	SW	BW26345	1	A	A4	BU23858	84	2021-12-15	13:18:00	29.3	FC-10_right	8.43579	2021-12-23	12:36:00	29.17	2021-12-25	14:17:00	29.93	2021-12-27	12:59:00	28.85	2021-12-29	12:44:00	29.84	2021-12-31	12:25:00	30.15	2022-01-02	14:58:00	30.28	29.7033	2022-01-05	SD	09:32:00	2022-01-07	11:03:00	30.85	29.09	-1.76	4.69073	3109.17	2814.21	2022-01-11	SD	10:24:00	2022-01-13
31	2.15	2	1	WS	BW26374	0	A	A1	BU24524	84	2021-12-15	13:59:00	21.6	FC-10a_left	5.88968	2021-12-23	12:39:00	22	2021-12-25	14:24:00	22.5	2021-12-27	12:59:00	22.9	2021-12-29	12:49:00	22.42	2021-12-31	12:25:00	22.87	2022-01-02	15:05:00	23.4	22.6817	2022-01-05	WD	09:33:00	2022-01-07	11:03:00	24.59	23.94	-0.65	3.16306	1275.88	814.341	2022-01-11	WD	10:24:00	2022-01-13
32	2.16	2	1	SW	BW26610	1	C	C2	BU23891	82	2021-12-16	12:59:00	30.2	FC-10a_left	3.56403	2021-12-23	12:49:00	29.66	2021-12-25	14:30:00	29.25	2021-12-27	12:59:00	29.32	2021-12-29	12:55:00	29.02	2021-12-31	12:25:00	28.9	2022-01-02	15:12:00	28.95	29.1833	2022-01-05	SD	09:33:00	2022-01-07	11:03:00	27.41	26.91	-0.5	3.31329	1456.08	976.435	2022-01-11	SD	10:24:00	2022-01-13
97	2.17	2	1	SW	BW26604	1	C	C1	BU23601	82	2021-12-16	11:22:00	22.8	FC-10a_left	3.13198	2021-12-23	12:51:00	20.45	2021-12-25	14:36:00	20.49	2021-12-27	12:59:00	20.59	2021-12-29	13:02:00	20.94	2021-12-31	12:25:00	20.04	2022-01-02	15:20:00	19.64	20.3583	2022-01-05	SD	09:34:00	2022-01-07	11:03:00	19.91	19.38	-0.53	3.32632	1472.02	991.138	2022-01-11	SD	10:25:00	2022-01-13
33	3.01	3	1	SW	BW26653	1	A	A4	BU24809	82	2021-12-16	13:44:00	30.2	FC-10_right	7.21474	2021-12-24	12:51:00	31.23	2021-12-26	15:03:00	31.52	2021-12-28	11:12:00	31.4	2021-12-30	12:45:00	31.97	2022-01-01	12:57:00	31.68	2022-01-03	12:07:00	32	31.6333	2022-01-06	SD	10:08:00	2022-01-08	09:33:00	32.52	30.77	-1.75	4.52883	2914.98	2565.53	2022-01-12	SD	10:20:00	2022-01-14
35	3.03	3	1	WS	BW26297	0	C	C3	BU24059	86	2021-12-15	09:33:00	16.1	FC-10a_left	3.11088	2021-12-24	12:53:00	16.74	2021-12-26	15:10:00	16.61	2021-12-28	11:12:00	16.41	2021-12-30	12:51:00	16.39	2022-01-01	12:57:00	16.9	2022-01-03	13:09:00	16.63	16.6133	2022-01-06	WD	10:09:00	2022-01-08	09:33:00	17.54	17.22	-0.32	3.72399	1949.25	1458.5	2022-01-12	WD	10:21:00	2022-01-14
36	3.04	3	1	SW	BW26770	1	C	C4	BU23541	82	2021-12-16	13:24:00	31.6	FC-10_right	4.01035	2021-12-24	12:53:00	32.28	2021-12-26	15:16:00	32.41	2021-12-28	11:12:00	32.1	2021-12-30	12:56:00	32.09	2022-01-01	12:57:00	32.41	2022-01-03	13:17:00	32.01	32.2167	2022-01-06	SD	10:10:00	2022-01-08	09:33:00	31.06	30.28	-0.78	3.80438	2045.64	1559.29	2022-01-12	SD	10:22:00	2022-01-14
37	3.05	3	1	WS	BW26318	0	A	A3	BU23836	85	2021-12-15	12:57:00	28.9	FC-10a_left	7.07976	2021-12-24	12:54:00	29.63	2021-12-26	15:22:00	30.19	2021-12-28	11:12:00	29.95	2021-12-30	13:01:00	27.44	2022-01-01	12:57:00	28.43	2022-01-03	13:24:00	26.82	28.7433	2022-01-06	WD	10:11:00	2022-01-08	10:50:00	27.78	26.89	-0.89	3.9379	2205.66	1731.37	2022-01-12	WD	10:23:00	2022-01-14
38	3.06	3	1	SW	BW26687	1	A	A1	BU24739	82	2021-12-16	14:15:00	23.7	FC-10_right	5.72383	2021-12-24	13:02:00	25.33	2021-12-26	15:29:00	25.86	2021-12-28	11:25:00	26.33	2021-12-30	13:07:00	26.11	2022-01-01	13:15:00	26.38	2022-01-03	13:32:00	27.17	26.1967	2022-01-06	SD	10:12:00	2022-01-08	09:33:00	25.26	24.87	-0.39	3.62718	1833	1339.8	2022-01-12	SD	10:24:00	2022-01-14
40	3.08	3	1	SW	BW26553	1	C	C1	BU23162	84	2021-12-16	14:28:00	23.9	FC-10a_left	3.19363	2021-12-24	13:04:00	21.39	2021-12-26	15:35:00	21.48	2021-12-28	11:25:00	21.57	2021-12-30	13:12:00	21.37	2022-01-01	13:15:00	21.49	2022-01-03	13:39:00	21.79	21.515	2022-01-06	SD	10:12:00	2022-01-08	10:50:00	22.75	21.72	-1.03	3.78438	2021.6	1533.95	2022-01-12	SD	10:25:00	2022-01-14
41	3.09	3	1	WS	BW26419	0	A	A1	BU24233	85	2021-12-15	14:00:00	22	FC-10_right	6.18737	2021-12-24	13:07:00	23.08	2021-12-26	15:41:00	23.5	2021-12-28	11:25:00	23.56	2021-12-30	13:18:00	23.99	2022-01-01	13:15:00	22.91	2022-01-03	13:47:00	22.93	23.3283	2022-01-06	WD	10:13:00	2022-01-08	10:50:00	24.03	23.43	-0.6	3.8037	2044.51	1558.09	2022-01-12	WD	10:25:00	2022-01-14
42	3.10	3	1	SW	BW26272	1	A	A3	BU23621	86	2021-12-15	10:40:00	32.8	FC-10a_left	7.53491	2021-12-24	13:07:00	33.13	2021-12-26	15:41:00	31.5	2021-12-28	11:25:00	30.88	2021-12-30	13:23:00	31.16	2022-01-01	13:15:00	29.69	2022-01-03	13:54:00	28.6	30.8267	2022-01-06	SD	10:14:00	2022-01-08	10:50:00	28.42	26.86	-1.56	3.86936	2123.27	1642.03	2022-01-12	SD	10:26:00	2022-01-14
43	3.11	3	1	WS	BW26717	0	C	C4	BU24869	82	2021-12-16	14:38:00	24.6	FC-10_right	3.24275	2021-12-24	13:19:00	23.07	2021-12-26	15:53:00	23.1	2021-12-28	11:37:00	22.34	2021-12-30	13:28:00	20.37	2022-01-01	13:33:00	20.03	2022-01-03	14:26:00	20	21.485	2022-01-06	WD	10:15:00	2022-01-08	11:32:00	20.46	19.71	-0.75	3.9518	2222.39	1749.7	2022-01-12	WD	10:27:00	2022-01-14
44	3.12	3	1	SW	BW26442	1	C	C3	BU24416	85	2021-12-16	09:29:00	25.6	FC-10a_left	3.637	2021-12-24	13:20:00	23.31	2021-12-26	15:59:00	22.12	2021-12-28	11:37:00	22.7	2021-12-30	13:34:00	22.42	2022-01-01	13:33:00	22.67	2022-01-03	14:32:00	21.62	22.4733	2022-01-06	SD	10:16:00	2022-01-08	11:32:00	23.33	22.59	-0.74	3.10625	1207.7	754.969	2022-01-12	SD	10:27:00	2022-01-14
45	3.13	3	1	WS	BW26394	0	A	A2	BU23486	85	2021-12-15	13:38:00	19.6	FC-10a_left	5.1981	2021-12-24	13:21:00	20.11	2021-12-26	16:05:00	20.39	2021-12-28	11:37:00	20.82	2021-12-30	13:39:00	20.26	2022-01-01	13:33:00	19.93	2022-01-03	14:40:00	20.39	20.3167	2022-01-06	WD	10:16:00	2022-01-08	11:32:00	19.85	19.14	-0.71	4.27866	2614.79	2198.3	2022-01-12	WD	10:28:00	2022-01-14
46	3.14	3	1	SW	BW26682	1	A	A2	BU25115	82	2021-12-16	14:04:00	24.3	FC-10a_left	5.94135	2021-12-24	13:22:00	25.35	2021-12-26	16:11:00	24.92	2021-12-28	11:37:00	25.85	2021-12-30	13:44:00	24.82	2022-01-01	13:33:00	25.42	2022-01-03	14:47:00	25.22	25.2633	2022-01-06	SD	10:17:00	2022-01-08	11:32:00	25.38	23.92	-1.46	4.03508	2322.4	1860.66	2022-01-12	SD	10:29:00	2022-01-14
48	3.16	3	1	SW	BW26895	1	C	C2	BU24492	81	2021-12-17	12:08:00	26.7	FC-10_right	2.76975	2021-12-24	13:49:00	27.223	2021-12-26	16:17:00	27.06	2021-12-28	11:50:00	27.44	2021-12-30	13:50:00	27.32	2022-01-01	13:50:00	27.2	2022-01-03	14:55:00	27.17	27.2355	2022-01-06	SD	10:18:00	2022-01-08	12:21:00	27.03	26.88	-0.15	2.74815	777.793	405.398	2022-01-12	SD	10:29:00	2022-01-14
98	3.17	3	1	WS	BW26340	0	A	A4	BU23858	85	2021-12-15	12:35:00	29.7	FC-10_right	7.21198	2021-12-24	13:53:00	27.9	2021-12-26	16:23:00	29.03	2021-12-28	11:50:00	29.49	2021-12-30	13:55:00	28.53	2022-01-01	13:50:00	29.16	2022-01-03	15:02:00	28.69	28.8	2022-01-06	WD	10:19:00	2022-01-08	12:21:00	29.64	28.2	-1.44	4.31203	2654.64	2245.84	2022-01-12	WD	10:30:00	2022-01-14
99	3.18	3	1	WS	BW26453	0	C	C1	BU23986	85	2021-12-15	12:09:00	17.1	FC-10_right	2.67266	2021-12-24	13:53:00	16.2	2021-12-26	16:29:00	16.07	2021-12-28	11:50:00	15.6	2021-12-30	14:01:00	15.87	2022-01-01	13:50:00	15.65	2022-01-03	15:09:00	15.78	15.8617	2022-01-06	WD	10:19:00	2022-01-08	12:21:00	16.02	15.75	-0.27	3.25459	1385.5	912.055	2022-01-12	WD	10:30:00	2022-01-14
100	3.19	3	1	WS	BW26280	0	C	C2	BU24604	86	2021-12-15	09:21:00	17.2	FC-10_right	1.74966	2021-12-24	13:55:00	16.92	2021-12-26	16:35:00	16.87	2021-12-28	11:50:00	17.12	2021-12-30	14:07:00	17.09	2022-01-01	13:50:00	17.3	2022-01-03	15:16:00	17.67	17.1617	2022-01-06	WD	10:20:00	2022-01-08	12:21:00	17.95	17.73	-0.22	3.33157	1478.2	996.85	2022-01-12	WD	10:31:00	2022-01-14
49	4.01	4	2	SW	BW27107	0	C	C1	BU24453	84	2021-12-28	12:25:00	17.2	FC-10a_left	2.82873	2021-12-31	12:45:00	16.66	2022-01-02	15:32:00	16.25	2022-01-04	11:53:00	16.3	2022-01-06	15:15:00	16.12	2022-01-08	13:22:00	15.63	2022-01-10	13:52:00	15.79	16.125	2022-01-13	SD	10:38:00	2022-01-15	10:44:00	15.85	15.48	-0.37	3.34627	1495.81	1013.18	2022-01-19	SD	10:20:00	2022-01-21
50	4.02	4	2	SW	BW26418	0	A	A3	BU24292	92	2021-12-15	14:20:00	21.5	FC-10a_left	5.5637	2021-12-31	12:45:00	22.87	2022-01-02	15:37:00	23.3	2022-01-04	11:53:00	23.38	2022-01-06	15:21:00	23.29	2022-01-08	13:22:00	22.58	2022-01-10	13:58:00	24.02	23.24	2022-01-13	SD	10:38:00	2022-01-15	10:44:00	24.28	22.67	-1.61	4.96614	3439.5	3257.28	2022-01-19	SD	10:21:00	2022-01-21
51	4.03	4	2	WS	BW26863	1	C	C3	BU24521	88	2021-12-17	12:20:00	29.3	FC-10a_left	3.18532	2021-12-31	12:45:00	23.99	2022-01-02	15:43:00	23.93	2022-01-04	11:53:00	23.79	2022-01-06	15:26:00	23.83	2022-01-08	13:22:00	23.57	2022-01-10	14:05:00	23.18	23.715	2022-01-13	WD	10:40:00	2022-01-15	10:02:00	24.28	23.99	-0.29	3.14391	1253.01	794.306	2022-01-19	WD	10:22:00	2022-01-21
52	4.04	4	2	WS	BW26584	1	A	A3	BU23687	90	2021-12-16	09:50:00	27.5	FC-10a_left	5.56409	2021-12-31	12:45:00	30.16	2022-01-02	16:53:00	26.39	2022-01-04	11:53:00	26.82	2022-01-06	15:31:00	27.11	2022-01-08	13:22:00	28.08	2022-01-10	14:13:00	27.94	27.75	2022-01-13	WD	10:40:00	2022-01-15	10:44:00	29.74	28.87	-0.87	3.90919	2171.31	1693.93	2022-01-19	WD	10:23:00	2022-01-21
53	4.05	4	2	SW	BW26818	0	C	C4	BU23989	88	2021-12-17	12:48:00	17.9	FC-10_right	2.97143	2021-12-31	12:57:00	17.71	2022-01-02	15:48:00	17.13	2022-01-04	12:05:00	15.65	2022-01-06	15:37:00	15.72	2022-01-08	13:40:00	16.59	2022-01-10	14:20:00	16.86	16.61	2022-01-13	SD	10:40:00	2022-01-15	10:44:00	17.02	16.53	-0.49	4.59077	2989.22	2659.57	2022-01-19	SD	10:24:00	2022-01-21
54	4.06	4	2	SW	BW26615	0	A	A1	BU23426	90	2021-12-16	11:43:00	25	FC-10a_left	6.27035	2021-12-31	12:57:00	28.29	2022-01-02	15:53:00	26.7	2022-01-04	12:05:00	25.87	2022-01-06	15:43:00	24.42	2022-01-08	13:40:00	26.35	2022-01-10	14:28:00	26.14	26.295	2022-01-13	SD	10:41:00	2022-01-15	11:49:00	26.28	25.55	-0.73	3.7971	2036.8	1549.95	2022-01-19	SD	10:25:00	2022-01-21
55	4.07	4	2	WS	BW26694	1	C	C4	BU24199	89	2021-12-16	11:47:00	20.8	FC-10_right	3.93298	2021-12-31	12:57:00	24.38	2022-01-02	15:59:00	23.77	2022-01-04	12:05:00	23.27	2022-01-06	15:49:00	23.08	2022-01-08	13:40:00	23.55	2022-01-10	14:35:00	24.05	23.6833	2022-01-13	WD	10:41:00	2022-01-15	10:02:00	25.03	24.85	-0.18	3.04674	1136.52	694.134	2022-01-19	WD	10:25:00	2022-01-21
56	4.08	4	2	WS	BW26762	1	A	A2	BU24192	89	2021-12-16	11:26:00	21.6	FC-10_right	5.04512	2021-12-31	12:57:00	22.3	2022-01-02	16:05:00	22.16	2022-01-04	12:05:00	21.93	2022-01-06	15:54:00	22.39	2022-01-08	13:40:00	22.89	2022-01-10	14:42:00	22.99	22.4433	2022-01-13	WD	10:42:00	2022-01-15	11:49:00	23.46	23.05	-0.41	3.25751	1389.14	915.345	2022-01-19	WD	10:26:00	2022-01-21
57	4.09	4	2	SW	BW26991	0	C	C2	BU23658	87	2021-12-28	10:24:00	27.4	FC-10_right	3.80722	2021-12-31	13:10:00	25.87	2022-01-02	16:10:00	25.95	2022-01-04	12:18:00	26.24	2022-01-06	15:59:00	25.44	2022-01-08	13:58:00	25.34	2022-01-10	14:50:00	24.82	25.61	2022-01-13	SD	10:46:00	2022-01-15	11:49:00	26.46	25.85	-0.61	4.05875	2350.55	1892.3	2022-01-19	SD	10:27:00	2022-01-21
58	4.10	4	2	WS	BW26708	1	C	C1	BU24109	89	2021-12-16	14:55:00	23.2	FC-10a_left	3.623	2021-12-31	13:10:00	24.61	2022-01-02	16:16:00	24.59	2022-01-04	12:18:00	23.87	2022-01-06	16:04:00	23.34	2022-01-08	13:58:00	23.2	2022-01-10	14:57:00	22.79	23.7333	2022-01-13	WD	10:46:00	2022-01-15	10:02:00	23.11	22.6	-0.51	3.85577	2107.08	1624.66	2022-01-19	WD	10:27:00	2022-01-21
59	4.11	4	2	SW	BW26922	0	A	A4	BU24053	87	2021-12-28	08:55:00	25.8	FC-10a_left	6.92328	2021-12-31	13:10:00	25.4	2022-01-02	16:20:00	25.96	2022-01-04	12:18:00	26.05	2022-01-06	16:10:00	26.17	2022-01-08	13:58:00	26.61	2022-01-10	15:04:00	26.66	26.1417	2022-01-13	SD	10:47:00	2022-01-15	11:49:00	26.54	26.07	-0.47	4.09866	2398.84	1947.02	2022-01-19	SD	10:28:00	2022-01-21
60	4.12	4	2	WS	BW26684	1	A	A1	BU24459	89	2021-12-16	13:19:00	31	FC-10a_left	7.33623	2021-12-31	13:10:00	31.24	2022-01-02	16:26:00	29.55	2022-01-04	12:18:00	29.1	2022-01-06	16:15:00	28.27	2022-01-08	13:58:00	27.8	2022-01-10	15:12:00	28.72	29.1133	2022-01-13	WD	10:48:00	2022-01-15	12:58:00	31.97	30.95	-1.02	4.65864	3070.62	2764.15	2022-01-19	WD	10:29:00	2022-01-21
61	4.13	4	2	SW	BW26331	0	C	C3	BU23975	92	2021-12-15	12:56:00	15.7	FC-10_right	3.47335	2021-12-31	13:22:00	15.8	2022-01-02	16:31:00	15.92	2022-01-04	12:31:00	16.2	2022-01-06	16:20:00	15.31	2022-01-08	14:17:00	16.375	2022-01-10	15:19:00	15.46	15.8442	2022-01-13	SD	10:49:00	2022-01-15	10:02:00	15.55	14.98	-0.57	3.61686	1820.54	1327.26	2022-01-19	SD	10:29:00	2022-01-21
62	4.14	4	2	SW	BW26623	0	A	A2	BU24741	90	2021-12-17	10:35:00	21.1	FC-10_right	5.95265	2021-12-31	13:22:00	23.78	2022-01-02	16:37:00	22.78	2022-01-04	12:31:00	23.79	2022-01-06	16:26:00	23.07	2022-01-08	14:17:00	23.93	2022-01-10	15:26:00	22.77	23.3533	2022-01-13	SD	10:49:00	2022-01-15	12:58:00	23.42	22.53	-0.89	3.4594	1631.48	1141.43	2022-01-19	SD	10:30:00	2022-01-21
63	4.15	4	2	WS	BW26972	1	C	C2	BU24486	87	2021-12-28	08:55:00	22	FC-10_right	3.59614	2021-12-31	13:22:00	21.56	2022-01-02	16:42:00	21.54	2022-01-04	12:31:00	21.86	2022-01-06	16:31:00	21.44	2022-01-08	14:17:00	21.19	2022-01-10	15:34:00	20.93	21.42	2022-01-13	WD	10:50:00	2022-01-15	12:58:00	20.49	19.96	-0.53	4.08116	2377.48	1922.74	2022-01-19	WD	10:30:00	2022-01-21
64	4.16	4	2	WS	BW26892	1	A	A4	BU23333	88	2021-12-17	12:27:00	25.7	FC-10_right	6.53168	2021-12-31	13:22:00	27.4	2022-01-02	16:47:00	26.88	2022-01-04	12:31:00	27.6	2022-01-06	16:37:00	26.38	2022-01-08	14:17:00	27.05	2022-01-10	15:41:00	26.75	27.01	2022-01-13	WD	10:51:00	2022-01-15	12:58:00	27.2	25.88	-1.32	4.363	2715.99	2319.77	2022-01-19	WD	10:31:00	2022-01-21
65	5.01	5	2	SW	BW26731	0	A	A2	BU23498	90	2021-12-16	13:00:00	20.9	FC-10_right	5.63958	2022-01-01	14:07:00	23.71	2022-01-03	15:26:00	23	2022-01-05	12:15:00	23.17	2022-01-07	10:44:00	22.09	2022-01-09	13:49:00	21.75	2022-01-11	11:16:00	21.45	22.5283	2022-01-14	SD	10:09:00	2022-01-16	11:46:00	22.3	21.2	-1.1	4.47527	2850.41	2484.79	2022-01-20	SD	10:42:00	2022-01-22
66	5.02	5	2	WS	BW26703	1	A	A2	BU24710	90	2021-12-16	14:35:00	22	FC-10a_left	5.82661	2022-01-01	14:07:00	24.94	2022-01-03	15:31:00	23.96	2022-01-05	12:15:00	24.07	2022-01-07	10:53:00	24.43	2022-01-09	13:49:00	24.85	2022-01-11	11:23:00	24.82	24.5117	2022-01-14	WD	10:10:00	2022-01-16	11:46:00	25.29	24.6	-0.69	3.51988	1704.13	1211.86	2022-01-20	WD	10:43:00	2022-01-22
67	5.03	5	2	SW	BW27200	0	C	C1	BU24024	77	2021-12-31	11:20:00	16.9	FC-10a_left	2.58813	2022-01-01	14:07:00	17.19	2022-01-03	15:36:00	17.79	2022-01-05	12:15:00	17.75	2022-01-07	10:55:00	17.25	2022-01-09	13:49:00	17.42	2022-01-11	11:31:00	17.56	17.4933	2022-01-14	SD	10:10:00	2022-01-16	11:46:00	17.03	16.82	-0.21	3.26001	1392.29	918.193	2022-01-20	SD	10:43:00	2022-01-22
68	5.04	5	2	WS	BW27126	1	C	C2	BU23940	83	2021-12-31	09:45:00	28	FC-10_right	3.60755	2022-01-01	14:07:00	27.75	2022-01-03	15:42:00	27.65	2022-01-05	12:15:00	27.47	2022-01-07	11:01:00	27.18	2022-01-09	13:49:00	27.06	2022-01-11	11:38:00	27.05	27.36	2022-01-14	WD	10:10:00	2022-01-16	11:01:00	27.16	26.78	-0.38	2.87292	927.503	522.278	2022-01-20	WD	10:45:00	2022-01-22
69	5.05	5	2	SW	BW27030	0	C	C2	BU23697	88	2021-12-28	11:43:00	24	FC-10a_left	2.59835	2022-01-01	14:18:00	22.95	2022-01-03	15:47:00	23.07	2022-01-05	12:29:00	22.52	2022-01-07	11:08:00	22.4	2022-01-09	14:07:00	23.39	2022-01-11	11:46:00	22.93	22.8767	2022-01-14	SD	10:11:00	2022-01-16	11:01:00	21.87	21.52	-0.35	3.38781	1545.74	1059.89	2022-01-20	SD	10:45:00	2022-01-22
70	5.06	5	2	SW	BW27073	0	A	A4	BU24425	87	2021-12-28	12:25:00	26.7	FC-10_right	6.97342	2022-01-01	14:18:00	24.39	2022-01-03	15:52:00	24.13	2022-01-05	12:29:00	24.97	2022-01-07	11:13:00	26.41	2022-01-09	14:07:00	28.08	2022-01-11	11:53:00	27.59	25.9283	2022-01-14	SD	10:11:00	2022-01-16	11:46:00	28.66	27.2	-1.46	4.7255	3151.07	2869.01	2022-01-20	SD	10:46:00	2022-01-22
71	5.07	5	2	WS	BW27039	1	C	C1	BU24456	88	2021-12-28	11:42:00	21.5	FC-10_right	3.36569	2022-01-01	14:18:00	19.05	2022-01-03	15:58:00	18.79	2022-01-05	12:29:00	18.79	2022-01-07	11:19:00	19.52	2022-01-09	14:07:00	19.85	2022-01-11	13:12:00	19.83	19.305	2022-01-14	WD	10:12:00	2022-01-16	12:54:00	19.66	19.47	-0.19	3.41258	1575.13	1087.65	2022-01-20	WD	10:47:00	2022-01-22
72	5.08	5	2	WS	BW26884	1	A	A3	BU23358	89	2021-12-17	12:41:00	22.4	FC-10a_left	5.73875	2022-01-01	14:18:00	25.49	2022-01-03	16:03:00	25.52	2022-01-05	12:29:00	25.22	2022-01-07	11:26:00	24.24	2022-01-09	14:07:00	26.08	2022-01-11	13:19:00	25.37	25.32	2022-01-14	WD	10:12:00	2022-01-16	12:54:00	25.02	23.63	-1.39	4.8835	3340.53	3121.87	2022-01-20	WD	10:47:00	2022-01-22
73	5.09	5	2	WS	BW27112	1	C	C4	BU24083	85	2021-12-31	09:23:00	32.1	FC-10a_left	3.66077	2022-01-01	14:31:00	30.8	2022-01-03	16:09:00	31.02	2022-01-05	12:42:00	29.76	2022-01-07	11:32:00	29.35	2022-01-09	14:27:00	29.51	2022-01-11	13:29:00	29.08	29.92	2022-01-14	WD	10:13:00	2022-01-16	12:54:00	30.98	30.64	-0.34	3.41512	1578.27	1090.62	2022-01-20	WD	10:48:00	2022-01-22
74	5.10	5	2	SW	BW26966	0	A	A1	BU23614	88	2021-12-28	10:44:00	22.4	FC-10_right	5.87772	2022-01-01	14:31:00	20.9	2022-01-03	16:14:00	21.44	2022-01-05	12:42:00	21.6	2022-01-07	11:37:00	21.71	2022-01-09	14:27:00	22.35	2022-01-11	13:36:00	22.3	21.7167	2022-01-14	SD	10:13:00	2022-01-16	12:54:00	22.6	21.9	-0.7	4.10455	2405.84	1954.98	2022-01-20	SD	10:49:00	2022-01-22
75	5.11	5	2	SW	BW26801	0	C	C3	BU23901	89	2021-12-17	11:01:00	14.2	FC-10_right	2.70267	2022-01-01	14:31:00	15.45	2022-01-03	16:20:00	15.873	2022-01-05	12:42:00	15.35	2022-01-07	11:44:00	15.63	2022-01-09	14:27:00	15.75	2022-01-11	13:44:00	15.67	15.6205	2022-01-14	SD	10:14:00	2022-01-16	14:14:00	15.54	15.15	-0.39	3.79422	2033.12	1546.08	2022-01-20	SD	10:49:00	2022-01-22
76	5.12	5	2	WS	BW26970	1	A	A1	BU24923	88	2021-12-28	09:40:00	23.3	FC-10_right	6.05343	2022-01-01	14:31:00	23.94	2022-01-03	16:26:00	23.98	2022-01-05	12:42:00	24.99	2022-01-07	11:50:00	24.8	2022-01-09	14:27:00	24.67	2022-01-11	13:51:00	24.42	24.4667	2022-01-14	WD	10:27:00	2022-01-16	11:01:00	25.16	24.72	-0.44	3.73805	1965.78	1475.63	2022-01-20	WD	10:50:00	2022-01-22
77	5.13	5	2	WS	BW26830	1	C	C3	BU24358	89	2021-12-17	11:37:00	20.3	FC-10a_left	3.88537	2022-01-01	14:42:00	21.34	2022-01-03	16:31:00	21.5	2022-01-05	12:55:00	20.44	2022-01-07	11:56:00	20.97	2022-01-09	14:46:00	20.51	2022-01-11	13:59:00	20.92	20.9467	2022-01-14	WD	10:28:00	2022-01-16	11:01:00	20.88	20.59	-0.29	3.74478	1974.13	1484.31	2022-01-20	WD	10:51:00	2022-01-22
78	5.14	5	2	SW	BW26939	0	A	A3	BU24271	88	2021-12-28	10:23:00	21.1	FC-10a_left	6.04581	2022-01-01	14:42:00	21.49	2022-01-03	16:37:00	21.51	2022-01-05	12:55:00	21.05	2022-01-07	12:01:00	22.2	2022-01-09	14:46:00	22.57	2022-01-11	14:06:00	21.82	21.7733	2022-01-14	SD	10:28:00	2022-01-16	14:14:00	22.19	21.07	-1.12	4.81307	3255.84	3007.81	2022-01-20	SD	10:52:00	2022-01-22
80	5.16	5	2	SW	BW26969	0	C	C4	BU24228	88	2021-12-28	09:17:00	16.5	FC-10a_left	3.73561	2022-01-01	14:42:00	17.09	2022-01-03	16:42:00	16.75	2022-01-05	12:55:00	16.8	2022-01-07	12:07:00	16.85	2022-01-09	14:46:00	16.77	2022-01-11	14:14:00	16.85	16.8517	2022-01-14	SD	10:29:00	2022-01-16	14:14:00	16.35	16.05	-0.3	3.71511	1938.34	1447.22	2022-01-20	SD	10:52:00	2022-01-22
101	5.17	5	2	WS	BW26832	1	A	A4	BU24052	89	2021-12-17	11:16:00	27.8	FC-10a_left	7.13299	2022-01-01	14:42:00	30.78	2022-01-03	16:47:00	30.88	2022-01-05	12:55:00	30.34	2022-01-07	12:14:00	29.63	2022-01-09	14:46:00	29.48	2022-01-11	14:21:00	30.66	30.295	2022-01-14	WD	10:29:00	2022-01-16	14:14:00	31.06	29.34	-1.72	4.09709	2396.79	1944.67	2022-01-20	WD	10:53:00	2022-01-22
81	6.01	6	2	SW	BW26918	1	A	A3	BU24376	89	2021-12-28	08:34:00	23.7	FC-10a_left	5.52452	2022-01-02	12:32:00	25.86	2022-01-04	12:44:00	24.95	2022-01-06	14:20:00	25.82	2022-01-08	12:14:00	27.09	2022-01-10	12:09:00	27.01	2022-01-12	14:25:00	25.67	26.0667	2022-01-15	SD	10:01:00	2022-01-17	10:14:00	23.69	21.72	-1.97	4.7213	3145.99	2862.35	2022-01-21	SD	10:11:00	2022-01-23
82	6.02	6	2	WS	BW26983	0	C	C3	BU23902	89	2021-12-28	09:15:00	13.5	FC-10_right	2.52636	2022-01-02	12:32:00	13.5	2022-01-04	12:49:00	13.65	2022-01-06	14:20:00	14.08	2022-01-08	12:46:00	13.68	2022-01-10	12:09:00	14.11	2022-01-12	14:33:00	13.76	13.7967	2022-01-15	WD	10:02:00	2022-01-17	10:14:00	13.85	13.57	-0.28	3.05404	1144.96	701.285	2022-01-21	WD	10:11:00	2022-01-23
83	6.03	6	2	SW	BW27340	1	C	C4	BU24359	76	2021-12-31	11:10:00	23.3	FC-10_right	3.47405	2022-01-02	12:32:00	23.1	2022-01-04	12:55:00	22.96	2022-01-06	14:20:00	22.78	2022-01-08	12:48:00	23.13	2022-01-10	12:09:00	22.71	2022-01-12	14:42:00	23.13	22.9683	2022-01-15	SD	10:02:00	2022-01-17	11:25:00	22.94	22.28	-0.66	3.5833	1780.19	1286.91	2022-01-21	SD	10:12:00	2022-01-23
84	6.04	6	2	WS	BW27379	0	A	A4	BU23740	76	2021-12-31	10:58:00	22	FC-10_right	6.11488	2022-01-02	12:32:00	22.35	2022-01-04	13:00:00	21.69	2022-01-06	14:20:00	22.54	2022-01-08	12:53:00	23.14	2022-01-10	12:09:00	24.18	2022-01-12	14:49:00	23.54	22.9067	2022-01-15	WD	10:03:00	2022-01-17	12:31:00	23.98	23.24	-0.74	4.00143	2281.98	1815.53	2022-01-21	WD	10:12:00	2022-01-23
85	6.05	6	2	WS	BW27044	0	C	C4	BU24361	88	2021-12-28	13:07:00	18.2	FC-10a_left	2.8867	2022-01-02	12:43:00	19.54	2022-01-04	13:05:00	19.68	2022-01-06	14:33:00	21.6	2022-01-08	12:59:00	23.34
86	6.06	6	2	SW	BW26944	1	A	A2	BU24309	89	2021-12-28	09:41:00	27.7	FC-10a_left	7.07876	2022-01-02	12:43:00	28.44	2022-01-04	13:11:00	25	2022-01-06	14:33:00	26.26	2022-01-08	13:05:00	25.45	2022-01-10	12:27:00	25.03	2022-01-12	14:56:00	25.02	25.8667	2022-01-15	SD	10:05:00	2022-01-17	11:25:00	25.42	24.5	-0.92	4.49462	2873.92	2514.07	2022-01-21	SD	10:13:00	2022-01-23
87	6.07	6	2	SW	BW27165	1	C	C2	BU24265	80	2021-12-31	10:07:00	30.3	FC-10_right	4.02427	2022-01-02	12:43:00	29.65	2022-01-04	13:16:00	30.09	2022-01-06	14:33:00	29.25	2022-01-08	13:14:00	28.8	2022-01-10	12:27:00	28.4	2022-01-12	15:03:00	27.7	28.9817	2022-01-15	SD	10:05:00	2022-01-17	10:14:00	25.92	25.4	-0.52	3.42195	1586.3	1098.25	2022-01-21	SD	10:14:00	2022-01-23
88	6.08	6	2	WS	BW27016	0	A	A2	BU24041	89	2021-12-28	10:44:00	28.1	FC-10a_left	5.45363	2022-01-02	12:43:00	29.27	2022-01-04	13:21:00	29.86	2022-01-06	14:33:00	29.72	2022-01-08	13:19:00	29.65	2022-01-10	12:27:00	28.71	2022-01-12	15:11:00	28.46	29.2783	2022-01-15	WD	10:06:00	2022-01-17	11:25:00	30.45	29.86	-0.59	3.48356	1660.47	1169.39	2022-01-21	WD	10:14:00	2022-01-23
89	6.09	6	2	SW	BW26874	1	A	A4	BU23872	90	2021-12-17	11:46:00	33.6	FC-10_right	8.44709	2022-01-02	12:54:00	35.65	2022-01-04	13:27:00	35.19	2022-01-06	14:46:00	34.49	2022-01-08	13:25:00	33.58	2022-01-10	12:27:00	33.51	2022-01-12	15:18:00	32.17	34.0983	2022-01-15	SD	10:06:00	2022-01-17	11:25:00	32.23	31.34	-0.89	3.75962	1991.92	1502.85	2022-01-21	SD	10:15:00	2022-01-23
90	6.10	6	2	WS	BW27196	0	C	C1	BU24471	78	2021-12-31	10:30:00	16.8	FC-10_right	3.07454	2022-01-02	12:54:00	16.28	2022-01-04	13:32:00	15.85	2022-01-06	14:46:00	15.82	2022-01-08	13:30:00	15.4	2022-01-10	12:45:00	15.7	2022-01-12	15:25:00	15.19	15.7067	2022-01-15	WD	10:07:00	2022-01-17	12:31:00	15.38	14.99	-0.39	3.62065	1824.82	1331.56	2022-01-21	WD	10:16:00	2022-01-23
91	6.11	6	2	WS	BW26927	0	A	A1	BU23629	89	2021-12-28	08:33:00	22	FC-10_right	6.16044	2022-01-02	12:54:00	21.87	2022-01-04	13:38:00	22.13	2022-01-06	14:46:00	21.96	2022-01-08	13:36:00	22.56	2022-01-10	12:45:00	22.19	2022-01-12	15:40:00	21.55	22.0433	2022-01-15	WD	10:08:00	2022-01-17	12:31:00	23.54	23.28	-0.26	3.2201	1344.51	875.187	2022-01-21	WD	10:17:00	2022-01-23
92	6.12	6	2	SW	BW27149	1	C	C3	BU24420	81	2021-12-31	10:08:00	17.7	FC-10a_left	2.98344	2022-01-02	12:54:00	18.01	2022-01-04	13:43:00	17.99	2022-01-06	14:46:00	18.25	2022-01-08	13:42:00	18.41	2022-01-10	12:45:00	18.83	2022-01-12	15:48:00	18.12	18.2683	2022-01-15	SD	10:09:00	2022-01-17	10:14:00	18.6	18.36	-0.24	3.3294	1475.75	994.582	2022-01-21	SD	10:17:00	2022-01-23
93	6.13	6	2	WS	BW27092	0	C	C2	BU24621	87	2021-12-28	12:03:00	28	FC-10_right	4.00389	2022-01-02	13:04:00	27.05	2022-01-04	13:48:00	26.8	2022-01-06	14:58:00	26.75	2022-01-08	13:49:00	26.88	2022-01-10	12:45:00	26.65	2022-01-12	15:56:00	26	26.6883	2022-01-15	WD	10:09:00	2022-01-17	12:31:00	26.85	26.07	-0.78	3.24996	1380.36	907.404	2022-01-21	WD	10:18:00	2022-01-23
94	6.14	6	2	SW	BW27100	1	A	A1	BU24567	87	2021-12-28	12:46:00	31.8	FC-10a_left	6.95179	2022-01-02	13:04:00	29.17	2022-01-04	13:54:00	29.09	2022-01-06	14:58:00	28.59	2022-01-08	13:54:00	29.71	2022-01-10	13:03:00	28.22	2022-01-12	15:57:00	28.53	28.885	2022-01-15	SD	10:10:00	2022-01-17	14:20:00	27.59	26.21	-1.38	4.3385	2686.55	2284.18	2022-01-21	SD	10:19:00	2022-01-23
95	6.15	6	2	WS	BW27169	0	A	A3	BU24037	78	2021-12-31	09:44:00	24.4	FC-10a_left	5.00142	2022-01-02	13:04:00	25.37	2022-01-04	13:59:00	25.48	2022-01-06	14:58:00	25.15	2022-01-08	14:00:00	25.95	2022-01-10	13:03:00	25.13	2022-01-12	16:04:00	24.64	25.2867	2022-01-15	WD	10:11:00	2022-01-17	14:20:00	24.33	22.97	-1.36	4.67414	3089.09	2788.08	2022-01-21	WD	10:19:00	2022-01-23
96	6.16	6	2	SW	BW27070	1	C	C1	BU24644	88	2021-12-28	13:14:00	17.1	FC-10_right	2.93062	2022-01-02	13:04:00	17.67	2022-01-04	1900-01-04	18.03	2022-01-06	14:58:00	18.82	2022-01-08	14:06:00	19.27	2022-01-10	13:03:00	19.84	2022-01-12	16:12:00	19.24	18.8117	2022-01-15	SD	10:12:00	2022-01-17	14:20:00	19.88	19.38	-0.5	3.45532	1626.82	1136.96	2022-01-21	SD	10:20:00	2022-01-23
[truncated: 31 more columns]
